# Supplementary material for: Perceived Orthodontic Needs and Attitudes towards Early Evaluation and Interventions: A Survey-Based Study among Parents of Italian School-Aged Children
Source: Clin Pract. 2024 Jun 18;14(3):1159–70. doi: 10.3390/clinpract14030092 (PMC11202826; doi:10.3390/clinpract14030092)
Supplement: Supplementary file 1 [file clinpract-14-00092-s001.zip]

Archive with 1 entries (1 files):
- clinpract-3038195-supplementary.pdf
